# Supplementary material for: Biofertilizer effect of some zinc dissolving bacteria free and encapsulated on Zea mays growth
Source: Arch Microbiol. 2023 Apr 21;205(5):202. doi: 10.1007/s00203-023-03537-5 (PMC10121707; doi:10.1007/s00203-023-03537-5)
Supplement: Supplementary file 1 — Supplementary file1 (TXT 1 KB) [file 203_2023_3537_MOESM1_ESM.txt]

>H210701-051_N02_B3-group6_BF-group6.ab1	735
ATGGGGTGACCAGATAGAAGTACCTCGGTCACAGGACACCGCACCTGGTC
CTGGTAACGGGTAAGTGTTTACTGCGCCCGGGAACGTATTCCCCGCGGCG
AGCTGATCCTCGATTGTTCCTAATTCCGGATAAATTGTGGGAGTTGCATA
CAGCCATCCGAACTGAGATAAGCTTTATGATTTTTGCATGACCTCGCGGT
GTAGCCACTTGTTCGACTTCACATTGGAACGCGTGGGGTCCCCATGTCCG
AAAGGGCAAGGAGAATTGGCCCACTCCCCCCCTTCCCCCGGTTTTGCCCC
GGCCTCTCCCCTTAAATGGCCCACCCCAGGAGCTGGCTAAAATAAGGGGG
TTCTCCTCGCGACAGTTATTCCAGCATCTAACACGACACCAGATGACCAC
CACCCACCAGCGGTCGTTTTCCCCCCAAAGAAAAACCTCTTTTTTCTGGG
GATGTAGGATGTTCCACCTAGAGGGTACTCCCGGTACTTCAAATTAAACC
ACCGGCTCTATCGCTCGCGCGCGCCCCCGTCCGTCCGTTCCTTTCCATAC
TTGCGGAGCGTACCCCCCGGCCGGATTACTCCATTCATCTGCTGAAATAC
TGACTGAGCACACCCTGCGACCATATCTATATCGTTCCTGATAGAACTAC
ACGGTTATCGGAGCAGTTTCCTAGCATTCTGATCCGGCTCAGGTTCATGC
CTTAGCAATCATGCCTACATAGTGGCACAAGATAC
