# Supplementary material for: Biofertilizer effect of some zinc dissolving bacteria free and encapsulated on Zea mays growth
Source: Arch Microbiol. 2023 Apr 21;205(5):202. doi: 10.1007/s00203-023-03537-5 (PMC10121707; doi:10.1007/s00203-023-03537-5)
Supplement: Supplementary file 2 — Supplementary file2 (TXT 1 KB) [file 203_2023_3537_MOESM2_ESM.txt]

>H210701-051_P02_B3-group6_BR-group6.ab1	1347
TCAGATGGTACTTGCGGACAGGCTTACTTAAAGGAAGCAACAAACTGCCA
TGGTGTGACGGGCGGTGTGTACAAGGCCCGGGAACGTATTCACCGCGGCA
TTCTGATCCGCGATTACTAGCGATTCCGACTTCATGGAGTCGAGTTGCAG
ACTCCAATCCGGACTACGATCGGCTTTTTGAGATTAGCATCCTATCGCTA
GGTAGCAACCCTTTGTACCGACCATTGTAGCACGTGTGTAGCCCTGGCCG
TAAGGGCCATGATGACTTGACGTCGTCCCCGCCTTCCTCCAGTTTGTCAC
TGGCAGTATCCTTAAAGTTCCCGACATTACTCGCTGGCAAATAAGGAAAA
GGGTTGCGCTCGTTGCGGGACTTAACCCAACATCTCACGACACGAGCTGA
CGACAGCCATGCAGCACCTGTATGTAAGTTCCCGAAGGCACCAATCCATC
TCTGGAAAGTTCTTACTATGTCAAGGCCAGGTAAGGTTCTTCGCGTTGCA
TCGAATTAAACCACATGCTCCACCGCTTGTGCGGGCCCCCGTCAATTCAT
TTGAGTTTTAGTCTTGCGACCGTACTCCCCAGGCGGTCTACTTATCGCGT
TAGCTGCGCCACTAAAGCCTCAAAGGCCCCAACGGCTAGTAGACATCGTT
TACGGCATGGACTACCAGGGTATCTAATCCTGTTTGCTCCCCATGCTTTC
GCACCTCAGCGTCAGTGTTAGGCCAGATGGCTGCCTTCGCCATCGGTATT
CCTCCAGATCTCTACGCATTTCACCGCTACACCTGGAATTCTACCATCCT
CTCCCACACTCTAGCTAACCAGTATCGAATGCAATTCCCAAGTTAAGCTC
GCGGATTTCACATTTGACTTAATTACCCGCCTACGCGCGCTTTACGCCCA
GTACATCCGATTAACGCTAGCACTCTCTGTATTACGTCGACTGCGGGCGC
GGAGTCAGCAGGTGCTTAGTCTGCGATTAGGATCACATCTCAAGTGTAGG
TAAATAAACACATCCTCGCCTACCGTGGTAAGAGCATTCCAACTCGTGGG
CCCTCTTCACGCAGGGAGGGGGGGGACATGTGGCACCTTGGGATATCTCC
CACATGGGGCCAAGAGAGGAACGGGCCGGTTTACCGCGTGGAGGAGCACC
ACACCACACCCAGAGGGTCGTGGTGGGGGGTTACCCCAACAATCTTAAAA
AAAATGTCAATAAAGGGGGGGGAAAACCCCTCCCCCCAGAAGGATGGGTT
TTTTATAATTGTCCCCACCGAGAAAAACACCCCCCTGAATATAATGTCCG
TGGGCCGAGAAAGAATTATCTGTGTCTCTGTGGGAATGGAGATAAGA
