# Supplementary material for: Biofertilizer effect of some zinc dissolving bacteria free and encapsulated on Zea mays growth
Source: Arch Microbiol. 2023 Apr 21;205(5):202. doi: 10.1007/s00203-023-03537-5 (PMC10121707; doi:10.1007/s00203-023-03537-5)
Supplement: Supplementary file 3 — Supplementary file3 (TXT 1 KB) [file 203_2023_3537_MOESM3_ESM.txt]

>H210701-051_B04_B5-group6_BF-group6.ab1	1326
TGCGAAGCGTAAGTGAAGTAAAATGCTGTAGCTCTGTGATAGAACTTAGC
GGCGGACGGGTGAGTAACACGTGGGTAACCTGCCCATAAGACTGGGATAA
CTCCGGGAAACCGGGGCTAATACCGGATAACATTTTGAACTGCATGGTTC
GAAATTGAAAGGCGGCTTCGGCTGTCACTTATGGATGGACCCGCGTCGCA
TTAGCTAGTTGGTGAGGTAACGGCTCACCAAGGCAACGATGCGTAGCCGA
CCTGAGAGGGTGATCGGCCACACTGGGACTGAGACACGGCCCAGACTCCT
ACGGGAGGCAGCAGTAGGGAATCTTCCGCAATGGACGAAAGTCTGACGGA
GCAACGCCGCGTGAGTGATGAAGGCTTTCGGGTCGTAAAACTCTGTTGTT
AGGGAAGAACAAGTGCTAGTTGAATAAGCTGGCACCTTGACGGTACCTAA
CCAGAAAGCCACGGCTAACTACGTGCCAGCAGCCGCGGTAATACGTAGGT
GGCAAGCGTTATCCGGAATTATTGGGCGTAAAGCGCGCGCAGGTGGTTTC
TTAAGTCTGATGTGAAAGCCCACGGCTCAACCGTGGAGGGTCATTGGAAA
CTGGGAGACTTGAGTGCAGAAGAGGAAAGTGGAATTCCATGTGTATCGGT
GAAATGCGTAGAGATATGGAGGAACACCAGTGGCTAAGGCCACTTTCTGG
TCTGTCACTGACACTGACGCGGGCAAGCGTGCCGAGGATGCAGGATTAAA
TACCCTGGTACTCCACGCAGTACACGATTAGTGCTAGTGTTAGGCGGATT
CCGCACTCTCCTGCTGAGTTAACGCAATAGGTATTCCGGAGGCTTACACG
GGAACACGGGCGCACTAAAAGGAAGTGTGAGCGCCGTACCCGGTGTTCGT
CAATTAGTCCGAGCTGCGGAGACGAGTATGGGACGGGTTGCGGAGCTACT
GGAGCGAGGTTGGGGTCAGGCGCGGTGAAGCGACAGGGGGCCGGTGTGCT
GACGAGAGCGTGTGTGACAGGGAGGCGAAGGATGCGAGTGGACGAAGAGC
GATGTGAGAACGATGGGAGCGCGCCCAAGAGGAGAGGGTGTGAAGAGCGG
GAGTGACCACGAGGGGCGGCCGTAGCAGGGGGCGACTGAAGCGGGGAAAG
GGCGCCGCGAACAAGTACCTGTTTTTCCTGGACACCAGAAAAAAGAGGAG
CCAGACTATAGGGTTTTGCTGCCGGGGCCCCCCCCCCCCCATAAACAAAG
GAGTTCGCAACGGAGGCGTAGGGGGGAGAGGGGCCTGTTTGATGGTGTAT
ATAAAGGGTGAGAGTAAGAACACCGA
