# Supplementary material for: Biofertilizer effect of some zinc dissolving bacteria free and encapsulated on Zea mays growth
Source: Arch Microbiol. 2023 Apr 21;205(5):202. doi: 10.1007/s00203-023-03537-5 (PMC10121707; doi:10.1007/s00203-023-03537-5)
Supplement: Supplementary file 4 — Supplementary file4 (TXT 1 KB) [file 203_2023_3537_MOESM4_ESM.txt]

>H210701-051_D04_B5-group6_BR-group6.ab1	1427
AGCTTACGAATTCCTCGGTACCTAGTTACGCTACTACCGCTCGTGGGGTG
ACGGGCGGTGTGACAAGGCCCGGGAACGTATTCACCGCGGCATGCTGATC
CGCGATTACTAGCGATTCCAGCTTCATGTAGGCGAGTTGCAGCCTACAAT
CCGAACTGAGAACGGTTTTATGAGATTAGCTCCACCTCGCGGTCTTGCAG
CTCTTTGTACCGTCCATTGTAGCACGTGTGTAGCCCAGGTCATAAGGGGC
ATGATGATTTGACGTCATCCCCACCTTCCTCCGGTTTGTCACCGGCAGTC
ACCTTAGAGTGCCCAACTTAATGATGGCAACTAAGATCAAGGGTTGCGCT
CGTTGCGGGACTTAACCCAACATCTCACGACACGAGCTGACGACAACCAT
GCACCACCTGTCACTCTGCTCCCGAAGGAGAAGCCCTATCTCTAGGGTTT
TCAGAGGATGTCAAGACCTGGTAAGGTTCTTCGCGTTGCTTCGAATTAAA
CCACATGCTCCACCGCTTGTGCGGGCCCCCGTCAATTCCTTTGAGTTTCA
GCCTTGCGGCCGTACTCCCCAGGCGGAGTGCTTAATGCGTTAACTTCAGC
ACTAAAGGGCGGAAACCCTCTAACACTTAGCACTCATCGTTTACCGCGTG
GACTACCAAGGTATCTAATCCTGTTTGCTCCCCACGCTTTCCCGCCTCAG
TGTCAGTTACATAACAGAAAGTCACCTTCGCCACTGGTGTTCCTCCTATC
TCTACGCATTTCACCGCTCCTCATGGAAATCTACTTTCCTCTCCTCCACT
CTAGTCTCGCACTTTCCATGTGACTCCACCGGGGAGACGTGGGCTCTTTC
TCTAACACATAAGACACCGGCGGCGCGCTGTATACGCCCAGTACACGAGA
CGAGTCTCGCCAACAAGGTATAACGCTGCGCGAACTCGAAGTTCGCGAGA
TGTTGGTGATAGAGCGTAAAGGGCAGTTGAGTACATACGACTTGTACTGC
CTGAATTCAGATTTTGCGTGTGAAGCTGCTAAATCGACGGCGTGCCCCGA
AAATTCTTATTAATTAAATCGGGGTTTGCGCATGGGCGGGCGAAGAAAAA
GGGTGGGAATCAACGTTAACCTCGGGGGGGATGAGGTGTGGGGAAAAAAT
CCAAGAAGAGAGATGAGAGAGAAATACTCTATTCCAGAGGTGGGAAAAGA
CAAGAAGAAAAAGAAAAAGTACACGAATGGAAAGAGAGTTACGGGGCACA
ACCACCCCCAAGGAAGAAAAAGTGATAGTGTTTGTCGGGGTGGAGGGGGG
AATTTTAAAACCCTACTTATAACATAACTATAATATAAAAATCAAATATA
TGAACAATGTCGAGATAAAAACAGATACAAAAAACAAGTCGTGAAAAGGA
ACGGGGGAACGAAGAGTGTCTAAATGG
