# Supplementary material for: Biofertilizer effect of some zinc dissolving bacteria free and encapsulated on Zea mays growth
Source: Arch Microbiol. 2023 Apr 21;205(5):202. doi: 10.1007/s00203-023-03537-5 (PMC10121707; doi:10.1007/s00203-023-03537-5)
Supplement: Supplementary file 5 — Supplementary file5 (TXT 2 KB) [file 203_2023_3537_MOESM5_ESM.txt]

>H210701-051_F04_C6-group6_BF-group6.ab1	1561
GCAACGTGTGAACGGCAGCACATGAGAGCTTAGCTCTCTGGGTGGCGAGT
GGCGGACGGGTGAGGAATACATCGGAATCTACTCTGTCGTGGGGGATAAC
GTAGGGAAACTTACGCTAATACCGCATACGACCTACGGGTGAAAGCAGGG
GATCTTCGGACCTTGCGCGATTGAATGAGCCGATGTCGGATTAGCTAGTT
GGCGGGGTAAAGGCCCACCAAGGCGACGATCCGTAGCTGGTCTGAGAGGA
TGATCAGCCACACTGGAACTGAGACACGGTCCAGACTCCTACGGGAGGCA
GCAGTGGGGAATATTGGACAATGGGCGCAAGCCTGATCCAGCCATACCGC
GTGGGTGAAGAAGGCCTTCGGGTTGTAAAGCCCTTTTGTTGGGAAAGAAA
TCCAACTGGCTAATACCCGGTTGGGATGACGGTACCCAAAGAATAAGCAC
CGGCTAACTTCGTGCCAGCAGCCGCGGTAATACGAAGGGTGCAAGCGTTA
CTCGGAATTACTGGGCGTAAAGCGTGCGTAGGTGGTCGTTTAAGTCCGTT
GTGAAAGCCCTGGGCTCAACCTGGGAACTGCAGTGGATACTGGGCGACTA
GAGTGTGGTAGAGGGTAGCGGAATTCCTGGTGTAGCAGTGAAATGCGTAG
AGATCAGGAGGAACATCCATGGCGAAGGCAGCTACCTGGACCAACACTGA
CACTGAGGCACGAAAGCGTGGGGAGCAAACAGGATTAGATACCCTGGTAG
TCCACGCCCTAAACGATGCGAACTGGATGTTGGGTGCAATTTGGCACGCA
GTATCGAAGCTAACGCGTTAAGTTCGCCGCCTGGGGAGTACGGTCGCAAG
ACTGAAACTCAGAGGAATTGACGGGGGCCCGCACAAGCGGTGGAGTATGT
GGTTTAATTCGATGCAACGCGAAGAACCTTACCTGGCCTTGACATGTCGA
GAACTTTCCAGATATGGATTGGTGCCTTCGGGAACTCGAACACAGTGCTG
CAGGGCTGTCATCAGCTCGGGTCGTGATATGTCGGGTAAGTCCGCAACCA
CCGCAGCCGTGTCCTAACTGGCAGCGGTAATGGAGGGACTCTAGGAGACA
TCCTTTACAACCCGAGGACGGCGAGAGAAGAGAGGGGCAGGGCCTTATTG
CCGGGGAGCCCATCCCACCAGGAAAGAAAGAGGAGGGGTGGTGGGAGGCG
CCCCACCCCAACCAATTCCCCACCTATAACCCCCAGGGGGGGGGGGGGCC
CCCCCCCCCCGCCGGAGGGAGGTGTGTAACAACCCCCCCCACCCCAAAAA
ACACGGGCTTCCCCCCCCCCCGCCCGCGGTGGGGGGGGTGGTGGGGGGGG
GCGGGGAGGGAAAGGGAAAAAACGGGGGAGGGCACGGGGGGTGCGCGTGA
GGAGGAATAGGATGGATTAAGAAAAGAGAGAAAACTTGAAGGAGGAGCAG
TGGCTGAGGACAGAACAGGAAAGCTAAGGCTATCCGCGGTGCTTCCCCTC
CACCCCTTGTAGAGCTATGCTACCTTGGCCAATTCTATACCTCGATTCCC
CCACACCCGCG
