# Supplementary material for: Biofertilizer effect of some zinc dissolving bacteria free and encapsulated on Zea mays growth
Source: Arch Microbiol. 2023 Apr 21;205(5):202. doi: 10.1007/s00203-023-03537-5 (PMC10121707; doi:10.1007/s00203-023-03537-5)
Supplement: Supplementary file 6 — Supplementary file6 (TXT 2 KB) [file 203_2023_3537_MOESM6_ESM.txt]

>H210701-051_H04_C6-group6_BR-group6.ab1	1558
AGCTTAATGTCTACGTGTGCTTCAAGGAGCAACAAACTTGCCATGGTGTG
ACGGGCGGTGTGTACAAGGCCCGGGAACGTATTCACCGCAGCAATGCTGA
TCTGCGATTACTAGCGATTCCGACTTCATGGAGTCGAGTTGCAGACTCCA
ATCCGGACTGAGATAGGGTTTCTGGGATTGGCTTACCGTCGCCGGCTTGC
AGCCCTCTGTCCCTACCATTGTAGTACGTGTGTAGCCCTGGCCGTAAGGG
CCATGATGACTTGACGTCATCCCCACCTTCCTCCGGTTTGTCACCGGCGG
TCTCCTTAGAGTTCCCACCATTACGTGCTGGCAACTAAGGACAAGGGTTG
CGCTCGTTGCGGGACTTAACCCAACATCTCACGACACGAGCTGACGACAG
CCATGCAGCACCTGTGTTCGAGTTCCCGAAGGCACCAATCCATCTCTGGA
AAGTTCTCGACATGTCAAGGCCAGGTAAGGTTCTTCGCGTTGCATCGAAT
TAAACCACATACTCCACCGCTTGTGCGGGCCCCCGTCAATTCCTTTGAGT
TTCAGTCTTGCGACCGTACTCCCCAGGCGGCGAACTTAACGCGTTAGCTT
CGATACTGCGTGCCAAATTGCACCCAACATCCAGTTCGCATCGTTTAGGG
CGTGGACTACCAGGGTATCTAATCCTGTTTGCTCCCCACGCTTTCGTGCC
TCAGTGTCAATGTTGGTCCAGGTAGCTGCCTTCGCCATGGATGTTCCTCC
TGATCTCTACGCATTTCACTGCTACACCAGGAATTCCGCTACCCTCTACC
ACATTCTAGTCGCCCAGTATCCACTGCAGTTCCCAGGTTGAGCCCACGGC
TTTCACAACGGACTTAAACGACCACCTACGCACGCTTTACGCCCAGTAAT
TCCGAGTAACGCTTGCACCCTTCGTATTACCGCGGCTGCTGGCACGAAGT
TATCCGGTGCTTAGGCTTTGGGTACCGGGTCCCACCAGACTATAGCCAGC
TGGATTCTTTCCCTCTTACGAGTTAGGGCGCGTAAGCCTCCTCACCACCC
GCCCCGCGGGATAAGGGTGAGCCAGTGTGAGTATTCTCACTCATACCCCC
GCGGGACCCAGAAAGGGAGGGGGCGTGTTTCTGTCTTGGTGGTGATACGA
CCGAGAACACATTGTTGAATTGTGGGGGGGGGTTCCCCGCCCGCAATTCA
CCACCGGACCACCTACGGCGTGGCGGCCCCCCGCTCCCGAGTGAGGTGAT
ACTCCGATCCCCCCCCCCCCCACCAGCCCCCCCCCCCCCCCCCCCCGGCC
CCGGTCCGGGCGTGCGTGAACAGAAAAGAGCTGACGGGGTTGTTGGTTTT
TTTATAATTGTTATATAATTTTGGTAGCCTATCTGGAATGTAAAGATTGT
AGCTAATACTAAAATATCGTAGAAAATGGGCTGCCTTTGTTCGCCAGTCG
CTCATCGCGCGCGCGTTCGTGGGGCGGGGAGGCGCGGGGTGGGTGGGGGG
GAGGGATTGTGGAGGTGACATAGCAGCGTGGGCGCACGCGGCCGCGAGCC
CTCCGAGG
